# Supplementary material for: Uncoupling Protein 3 Catalyzes the Exchange of C4 Metabolites Similar to UCP2
Source: Biomolecules. 2023 Dec 22;14(1):21. doi: 10.3390/biom14010021 (PMC10813146; doi:10.3390/biom14010021)
Supplement: Supplementary file 1 [file biomolecules-14-00021-s001.zip]

Archive with 1 entries (1 files):
- biomolecules-2664646-supplementary.pdf
